# Supplementary material for: Impact of the Dog–Human Bond on Canine Social Evaluation: Attachment Predicts Preference toward Prosocial Actors
Source: Animals (Basel). 2023 Aug 1;13(15):2480. doi: 10.3390/ani13152480 (PMC10417759; doi:10.3390/ani13152480)
Supplement: Supplementary file 1 [file animals-13-02480-s001.zip]

Archive with 1 entries (1 files):
- animals-2506201-supplementary.pdf
